# Supplementary material for: Clinical benefit of neoadjuvant anti‐PD‐1/PD‐L1 utilization among different tumors
Source: MedComm (2020). 2021 Mar 11;2(1):60–8. doi: 10.1002/mco2.61 (PMC8491227; doi:10.1002/mco2.61)
Supplement: Supplementary file 2 — Supporting Information [file MCO2-2-60-s001.xls]

## Sheet: Sheet1
Group	Number Studies	Effect size and 95% interval			Test of null (2-Tail)		Heterogeneity				Tau-squared
Groups		Point estimate	Lower limit	Upper limit	Z-value	P-value	Q-value	df (Q)	P-value	I-squared	Tau Squared	Standard Error	Variance	Tau
Neutropenia	20	0.302142	0.257336	0.351062	-7.366	1.75859327100625E-13	129.278	19	0	85.303	1.90202	1.4681	2.15533	1.37914
Leucopenia	20	0.125143	0.096516	0.160751	-13.0548	0	69.8516	19	9.73565e-08	72.7995	1.59097	1.313	1.72397	1.26134
Febrile neutropenia	20	0.0846714	0.0632648	0.112452	-14.8322	0	37.7472	19	0.00638983	49.6652	0.64565	0.581323	0.337936	0.803524
Anemia	20	0.0722941	0.0528761	0.0981044	-14.9975	0	33.1398	19	0.0231625	42.6672	0.527312	0.499689	0.249689	0.726163
Alanine aminotransferase increased	20	0.0698659	0.0522497	0.0928396	-16.4041	0	23.1922	19	0.228981	18.076	0.123101	0.227289	0.0516603	0.350858
Neutrophil count decreased	20	0.0634587	0.0445047	0.0897269	-14.0753	0	29.431	19	0.0595016	35.4422	0.657243	0.695774	0.484102	0.810705
Elevated lipase	20	0.0443397	0.0277414	0.0701527	-12.3785	0	30.5424	19	0.0452881	37.7915	0.783072	0.705609	0.497884	0.884914
Peripheral sensory neuropathy	20	0.0387426	0.0257984	0.0577961	-14.9857	0	16.5281	19	0.621807	0	0	0.352811	0.124476	0
Rash	20	0.0386576	0.0254622	0.0582824	-14.6076	0	27.2014	19	0.100049	30.1506	0.435992	0.484062	0.234316	0.660297
Aspartate aminotransferase increased	20	0.0380733	0.0256753	0.0561132	-15.5598	0	14.6036	19	0.747437	0	0	0.303745	0.0922613	0
Fatigue	20	0.0361335	0.0244051	0.0531909	-15.9102	0	8.70039	19	0.978131	0	0	0.301874	0.0911281	0
Nail disorder	20	0.0348219	0.0218184	0.0551383	-13.5402	0	16.8045	19	0.603111	0	0	0.469622	0.220545	0
Hypertension	20	0.03467	0.0225508	0.0529495	-14.7318	0	12.294	19	0.872679	0	0	0.416058	0.173104	0
Diarrhoea	20	0.0337511	0.0216675	0.052214	-14.4295	0	27.2264	19	0.0994902	30.2147	0.495055	0.552861	0.305656	0.703601
Overall	1560	0.032471	0.0306926	0.0343487	-114.388	0	1909.93	1559	0	18.3738	0.310055	0.0645123	0.00416183	0.556825
Thrombocytopenia	20	0.0315875	0.0195185	0.0507331	-13.5864	0	14.6803	19	0.742688	0	0	0.444087	0.197214	0
Vomiting	20	0.0292503	0.0181615	0.0467869	-14.0675	0	16.6408	19	0.61419	0	0	0.423043	0.178965	0
Colitis	20	0.0288781	0.0167517	0.0493421	-12.37	0	23.367	19	0.221562	18.6888	0.378311	0.659956	0.435542	0.61507
Hyponatremia	20	0.0268386	0.0156976	0.0455212	-12.849	0	16.1885	19	0.644664	0	0	0.512215	0.262364	0
Infection	20	0.0248348	0.0148689	0.041201	-13.7511	0	9.24428	19	0.969198	0	0	0.508667	0.258743	0
pneumonitis	20	0.0237405	0.0138009	0.0405442	-13.1825	0	10.105	19	0.950309	0	0	0.523488	0.274039	0
Hypophosphatemia	20	0.0221837	0.0123844	0.0394272	-12.5156	0	15.3211	19	0.70198	0	0	0.599954	0.359944	0
hypophysitis	20	0.0221837	0.0123844	0.0394272	-12.5156	0	15.3211	19	0.70198	0	0	0.599954	0.359944	0
increased GGT	20	0.0221837	0.0123844	0.0394272	-12.5156	0	15.3211	19	0.70198	0	0	0.599954	0.359944	0
Hyperglycaemia	20	0.022131	0.0125691	0.038682	-12.9028	0	10.8717	19	0.928079	0	0	0.562138	0.315999	0
Bone pain	20	0.0219972	0.0129272	0.037191	-13.7521	0	7.19354	19	0.993108	0	0	0.528117	0.278907	0
Myalgia	20	0.0215386	0.0127798	0.0360809	-14.0886	0	6.86787	19	0.994885	0	0	0.506661	0.256705	0
Muscle weakness	20	0.0215297	0.0120561	0.0381599	-12.6894	0	12.6507	19	0.855965	0	0	0.594509	0.35344	0
Nausea	20	0.0209664	0.012439	0.0351316	-14.1938	0	6.55461	19	0.996236	0	0	0.495591	0.24561	0
Tumor bleeding	20	0.0199976	0.0112273	0.0353737	-13.0134	0	8.64795	19	0.978881	0	0	0.589325	0.347303	0
Neuropathy	20	0.0194761	0.0112087	0.0336342	-13.6939	0	5.58603	19	0.99874	0	0	0.55301	0.30582	0
adrenal insufficiency	20	0.0189994	0.010524	0.0340656	-12.8978	0	8.63626	19	0.979045	0	0	0.608728	0.37055	0
Pruritus	20	0.0189487	0.0107747	0.033116	-13.5045	0	6.91527	19	0.994652	0	0	0.563186	0.317179	0
increased bilirubin	20	0.0187955	0.0104122	0.0336987	-12.9384	0	8.27216	19	0.983717	0	0	0.608346	0.370085	0
Arthralgia	20	0.0184142	0.0104763	0.0321711	-13.6225	0	5.08055	19	0.999361	0	0	0.562186	0.316053	0
Increased creatinine	20	0.0179099	0.00993156	0.0320898	-13.1303	0	6.21364	19	0.99737	0	0	0.605745	0.366927	0
fever	20	0.0177915	0.00985667	0.0319082	-13.1329	0	7.33264	19	0.992218	0	0	0.607391	0.368924	0
Elevated serum amylase	20	0.0177196	0.00995693	0.0313426	-13.4691	0	5.33645	19	0.999089	0	0	0.579562	0.335892	0
Glucose intolerance	20	0.0176096	0.00961862	0.0320245	-12.8615	0	7.8117	19	0.988467	0	0	0.635428	0.403769	0
Diabetic ketoacidosis	20	0.0176096	0.00961862	0.0320245	-12.8615	0	7.8117	19	0.988467	0	0	0.635428	0.403769	0
dizziness	20	0.0176096	0.00961862	0.0320245	-12.8615	0	7.8117	19	0.988467	0	0	0.635428	0.403769	0
hyperthyroidism	20	0.0176096	0.00961862	0.0320245	-12.8615	0	7.8117	19	0.988467	0	0	0.635428	0.403769	0
hypokalemia	20	0.0176096	0.00961862	0.0320245	-12.8615	0	7.8117	19	0.988467	0	0	0.635428	0.403769	0
Pain	20	0.0174864	0.00955456	0.0317917	-12.8927	0	7.37824	19	0.991908	0	0	0.634694	0.402837	0
Skin reactions	20	0.0173671	0.00976026	0.0307184	-13.5448	0	4.64535	19	0.999669	0	0	0.585972	0.343363	0
Asthenia	20	0.0173615	0.00999203	0.0300016	-14.1272	0	3.70415	19	0.999942	0	0	0.551772	0.304453	0
CNS localized edema	20	0.0173253	0.00946945	0.0314911	-12.9311	0	6.88578	19	0.994798	0	0	0.633972	0.40192	0
Hypocalcemia	20	0.0173253	0.00946945	0.0314911	-12.9311	0	6.88578	19	0.994798	0	0	0.633972	0.40192	0
Lymphopenia	20	0.0173253	0.00946945	0.0314911	-12.9311	0	6.88578	19	0.994798	0	0	0.633972	0.40192	0
Mucositis oral	20	0.0173253	0.00946945	0.0314911	-12.9311	0	6.88578	19	0.994798	0	0	0.633972	0.40192	0
Dyspnoea	20	0.0173171	0.00984967	0.0302729	-13.8424	0	4.86219	19	0.999536	0	0	0.56191	0.315742	0
Pyrexia	20	0.0173171	0.00984967	0.0302729	-13.8424	0	4.86219	19	0.999536	0	0	0.56191	0.315742	0
infusion reaction	20	0.0172313	0.00941941	0.0313173	-12.9526	0	6.62943	19	0.995943	0	0	0.633636	0.401494	0
Mucosal inflammation	20	0.0171162	0.00973736	0.0299177	-13.8903	0	4.21069	19	0.999842	0	0	0.561222	0.31497	0
Stomatitis	20	0.0171162	0.00973736	0.0299177	-13.8903	0	4.21069	19	0.999842	0	0	0.561222	0.31497	0
anorexia	20	0.0170328	0.00931285	0.0309522	-12.997	0	6.14876	19	0.997551	0	0	0.633069	0.400777	0
Myocarditis	20	0.0170328	0.00931285	0.0309522	-12.997	0	6.14876	19	0.997551	0	0	0.633069	0.400777	0
Wound dehiscence	20	0.0170328	0.00931285	0.0309522	-12.997	0	6.14876	19	0.997551	0	0	0.633069	0.400777	0
Hyperkalemia/Hypokalemia	20	0.0168878	0.0094908	0.029876	-13.6452	0	4.25876	19	0.999828	0	0	0.585664	0.343002	0
allergic reaction	20	0.0168157	0.00919552	0.0305558	-13.0441	0	5.70657	19	0.998537	0	0	0.63261	0.400196	0
Weight loss	20	0.0168157	0.00919552	0.0305558	-13.0441	0	5.70657	19	0.998537	0	0	0.63261	0.400196	0
liver function tests	20	0.0167889	0.00918099	0.030507	-13.0499	0	5.65756	19	0.998622	0	0	0.632563	0.400135	0
γ-glutamyltransferase increased	20	0.0165612	0.00905721	0.0300934	-13.0985	0	5.28811	19	0.999147	0	0	0.632218	0.399699	0
Peripheral neuropathy	20	0.0161011	0.00904784	0.0284946	-13.8142	0	3.88339	19	0.999915	0	0	0.585273	0.342545	0
Constipation	20	0.0159093	0.00870082	0.0289155	-13.2363	0	4.68425	19	0.999648	0	0	0.631641	0.39897	0
Fever without neutropenia	20	0.0159093	0.00870082	0.0289155	-13.2363	0	4.68425	19	0.999648	0	0	0.631641	0.39897	0
Hand–foot-syndrome	20	0.0159093	0.00870082	0.0289155	-13.2363	0	4.68425	19	0.999648	0	0	0.631641	0.39897	0
Headache	20	0.0159093	0.00870082	0.0289155	-13.2363	0	4.68425	19	0.999648	0	0	0.631641	0.39897	0
hepatitis	20	0.0159093	0.00870082	0.0289155	-13.2363	0	4.68425	19	0.999648	0	0	0.631641	0.39897	0
Hot flflushes	20	0.0159093	0.00870082	0.0289155	-13.2363	0	4.68425	19	0.999648	0	0	0.631641	0.39897	0
Injury, poisoning and procedure	20	0.0159093	0.00870082	0.0289155	-13.2363	0	4.68425	19	0.999648	0	0	0.631641	0.39897	0
Oedema peripheral	20	0.0159093	0.00870082	0.0289155	-13.2363	0	4.68425	19	0.999648	0	0	0.631641	0.39897	0
Xerostomia	20	0.0157449	0.00861069	0.0286195	-13.2712	0	4.63959	19	0.999672	0	0	0.631556	0.398863	0
Increased alkaline phosphatase	20	0.0156511	0.00843119	0.0288737	-12.9684	0	5.13101	19	0.999313	0	0	0.661764	0.437931	0
Dry skin	20	0.0154701	0.00845984	0.0281248	-13.3299	0	4.66621	19	0.999658	0	0	0.631448	0.398726	0
Infusion-related reaction	20	0.0154701	0.00845984	0.0281248	-13.3299	0	4.66621	19	0.999658	0	0	0.631448	0.398726	0
Malaise	20	0.0154701	0.00845984	0.0281248	-13.3299	0	4.66621	19	0.999658	0	0	0.631448	0.398726	0
Oropharyngeal pain	20	0.0154701	0.00845984	0.0281248	-13.3299	0	4.66621	19	0.999658	0	0	0.631448	0.398726	0
Upper respiratory tract infection	20	0.0154701	0.00845984	0.0281248	-13.3299	0	4.66621	19	0.999658	0	0	0.631448	0.398726	0
Fixed effect analysis
Total within							945.516	1482	1
Total between							964.411	77	0
Neutropenia	20	0.0643342	0.0301109	0.132155	-6.59914	4.1356e-11
Alanine aminotransferase increased	20	0.0630249	0.0435908	0.0903051	-13.5921	0
Anemia	20	0.0394026	0.0226545	0.0676751	-10.9671	0
Peripheral sensory neuropathy	20	0.0387426	0.0257984	0.0577961	-14.9857	0
Febrile neutropenia	20	0.0386187	0.0214066	0.0686986	-10.3665	0
Aspartate aminotransferase increased	20	0.0380733	0.0256753	0.0561132	-15.5598	0
Fatigue	20	0.0361335	0.0244051	0.0531909	-15.9102	0
Nail disorder	20	0.0348219	0.0218184	0.0551383	-13.5402	0
Hypertension	20	0.03467	0.0225508	0.0529495	-14.7318	0
Rash	20	0.0342934	0.0199673	0.0582869	-11.7753	0
Leucopenia	20	0.0330279	0.0155165	0.0689184	-8.55764	0
Thrombocytopenia	20	0.0315875	0.0195185	0.0507331	-13.5864	0
Elevated lipase	20	0.0298981	0.015617	0.0564893	-10.2702	0
Vomiting	20	0.0292503	0.0181615	0.0467869	-14.0675	0
Diarrhoea	20	0.0291753	0.0163039	0.0516745	-11.5433	0
Hyponatremia	20	0.0268386	0.0156976	0.0455212	-12.849	0
Neutrophil count decreased	20	0.0249614	0.0129812	0.0474664	-10.7854	0
Infection	20	0.0248348	0.0148689	0.041201	-13.7511	0
Colitis	20	0.024559	0.0132091	0.0452142	-11.4228	0
pneumonitis	20	0.0237405	0.0138009	0.0405442	-13.1825	0
Hypophosphatemia	20	0.0221837	0.0123844	0.0394272	-12.5156	0
hypophysitis	20	0.0221837	0.0123844	0.0394272	-12.5156	0
increased GGT	20	0.0221837	0.0123844	0.0394272	-12.5156	0
Hyperglycaemia	20	0.022131	0.0125691	0.038682	-12.9028	0
Bone pain	20	0.0219972	0.0129272	0.037191	-13.7521	0
Myalgia	20	0.0215386	0.0127798	0.0360809	-14.0886	0
Muscle weakness	20	0.0215297	0.0120561	0.0381599	-12.6894	0
Nausea	20	0.0209664	0.012439	0.0351316	-14.1938	0
Tumor bleeding	20	0.0199976	0.0112273	0.0353737	-13.0134	0
Neuropathy	20	0.0194761	0.0112087	0.0336342	-13.6939	0
adrenal insufficiency	20	0.0189994	0.010524	0.0340656	-12.8978	0
Pruritus	20	0.0189487	0.0107747	0.033116	-13.5045	0
increased bilirubin	20	0.0187955	0.0104122	0.0336987	-12.9384	0
Arthralgia	20	0.0184142	0.0104763	0.0321711	-13.6225	0
Increased creatinine	20	0.0179099	0.00993156	0.0320898	-13.1303	0
fever	20	0.0177915	0.00985667	0.0319082	-13.1329	0
Elevated serum amylase	20	0.0177196	0.00995693	0.0313426	-13.4691	0
Glucose intolerance	20	0.0176096	0.00961862	0.0320245	-12.8615	0
Diabetic ketoacidosis	20	0.0176096	0.00961862	0.0320245	-12.8615	0
dizziness	20	0.0176096	0.00961862	0.0320245	-12.8615	0
hyperthyroidism	20	0.0176096	0.00961862	0.0320245	-12.8615	0
hypokalemia	20	0.0176096	0.00961862	0.0320245	-12.8615	0
Pain	20	0.0174864	0.00955456	0.0317917	-12.8927	0
Skin reactions	20	0.0173671	0.00976026	0.0307184	-13.5448	0
Asthenia	20	0.0173615	0.00999203	0.0300016	-14.1272	0
CNS localized edema	20	0.0173253	0.00946945	0.0314911	-12.9311	0
Hypocalcemia	20	0.0173253	0.00946945	0.0314911	-12.9311	0
Lymphopenia	20	0.0173253	0.00946945	0.0314911	-12.9311	0
Mucositis oral	20	0.0173253	0.00946945	0.0314911	-12.9311	0
Dyspnoea	20	0.0173171	0.00984967	0.0302729	-13.8424	0
Pyrexia	20	0.0173171	0.00984967	0.0302729	-13.8424	0
infusion reaction	20	0.0172313	0.00941941	0.0313173	-12.9526	0
Mucosal inflammation	20	0.0171162	0.00973736	0.0299177	-13.8903	0
Stomatitis	20	0.0171162	0.00973736	0.0299177	-13.8903	0
anorexia	20	0.0170328	0.00931285	0.0309522	-12.997	0
Myocarditis	20	0.0170328	0.00931285	0.0309522	-12.997	0
Wound dehiscence	20	0.0170328	0.00931285	0.0309522	-12.997	0
Hyperkalemia/Hypokalemia	20	0.0168878	0.0094908	0.029876	-13.6452	0
allergic reaction	20	0.0168157	0.00919552	0.0305558	-13.0441	0
Weight loss	20	0.0168157	0.00919552	0.0305558	-13.0441	0
liver function tests	20	0.0167889	0.00918099	0.030507	-13.0499	0
γ-glutamyltransferase increased	20	0.0165612	0.00905721	0.0300934	-13.0985	0
Peripheral neuropathy	20	0.0161011	0.00904784	0.0284946	-13.8142	0
Constipation	20	0.0159093	0.00870082	0.0289155	-13.2363	0
Fever without neutropenia	20	0.0159093	0.00870082	0.0289155	-13.2363	0
Hand–foot-syndrome	20	0.0159093	0.00870082	0.0289155	-13.2363	0
Headache	20	0.0159093	0.00870082	0.0289155	-13.2363	0
hepatitis	20	0.0159093	0.00870082	0.0289155	-13.2363	0
Hot flflushes	20	0.0159093	0.00870082	0.0289155	-13.2363	0
Injury, poisoning and procedure	20	0.0159093	0.00870082	0.0289155	-13.2363	0
Oedema peripheral	20	0.0159093	0.00870082	0.0289155	-13.2363	0
Xerostomia	20	0.0157449	0.00861069	0.0286195	-13.2712	0
Increased alkaline phosphatase	20	0.0156511	0.00843119	0.0288737	-12.9684	0
Dry skin	20	0.0154701	0.00845984	0.0281248	-13.3299	0
Infusion-related reaction	20	0.0154701	0.00845984	0.0281248	-13.3299	0
Malaise	20	0.0154701	0.00845984	0.0281248	-13.3299	0
Oropharyngeal pain	20	0.0154701	0.00845984	0.0281248	-13.3299	0
Upper respiratory tract infection	20	0.0154701	0.00845984	0.0281248	-13.3299	0
Random effects analysis
