# Supplementary material for: Clinical benefit of neoadjuvant anti‐PD‐1/PD‐L1 utilization among different tumors
Source: MedComm (2020). 2021 Mar 11;2(1):60–8. doi: 10.1002/mco2.61 (PMC8491227; doi:10.1002/mco2.61)
Supplement: Supplementary file 3 — Supporting Information [file MCO2-2-60-s003.xls]

## Sheet: Sheet1
Group	Number Studies	Effect size and 95% interval			Test of null (2-Tail)		Heterogeneity				Tau-squared
Groups		Point estimate	Lower limit	Upper limit	Z-value	P-value	Q-value	df (Q)	P-value	I-squared	Tau Squared	Standard Error	Variance	Tau
Alopecia	20	0.569004	0.509709	0.626384	2.27855	0.0226937	195.703	19	0	90.2914	3.64901	2.75459	7.58775	1.91024
Nausea	20	0.478938	0.431707	0.526549	-0.866855	0.386021	158.569	19	0	88.0178	1.64286	1.05198	1.10667	1.28174
Neutropenia	20	0.449076	0.392327	0.507183	-1.71842	0.0857209	194.96	19	0	90.2544	3.81917	3.13808	9.84756	1.95427
Fatigue	20	0.417951	0.374208	0.463025	-3.54676	0.00039	148.946	19	0	87.2437	1.34972	0.769759	0.592529	1.16178
Anemia	20	0.396266	0.346363	0.448425	-3.85601	0.000115253	161.086	19	0	88.2051	2.28703	1.53995	2.37144	1.51229
Peripheral sensory neuropathy	20	0.317576	0.269786	0.369548	-6.49654	8.21903e-11	157.021	19	0	87.8997	2.7808	2.16871	4.70329	1.66757
Diarrhoea	20	0.269675	0.23203	0.310954	-9.73364	0	94.3159	19	5.65148e-12	79.8549	1.02042	0.685057	0.469304	1.01016
Infection	20	0.257485	0.19705	0.328863	-6.00362	1.92961e-09	124.407	19	0	84.7276	6.68058	4.55673	20.7638	2.58468
Alanine aminotransferase increased	20	0.255936	0.219594	0.296011	-10.415	0	110.692	19	5.9952e-15	82.8353	1.17218	0.742506	0.551316	1.08267
Thrombocytopenia	20	0.252508	0.203271	0.309046	-7.578	3.5083e-14	104.375	19	8.58202e-14	81.7963	2.41787	1.86935	3.49448	1.55495
Headache	20	0.250804	0.20976	0.296862	-9.24327	0	94.9087	19	4.4259e-12	79.9808	1.49855	1.22102	1.49089	1.22415
Asthenia	20	0.232422	0.196483	0.272703	-10.9553	0	85.3339	19	2.20131e-10	77.7345	1.01584	0.750376	0.563065	1.00789
Skin reactions	20	0.230071	0.174684	0.296706	-6.86465	6.66556e-12	112.677	19	2.55351e-15	83.1376	5.93174	4.0741	16.5983	2.43552
Aspartate aminotransferase increased	20	0.227806	0.19195	0.268137	-11.0438	0	105.478	19	5.39568e-14	81.9867	1.33788	0.937257	0.878451	1.15667
Vomiting	20	0.226911	0.190512	0.267962	-10.8789	0	77.1086	19	5.82763e-09	75.3594	1.02022	0.75894	0.57599	1.01006
Rash	20	0.225013	0.194414	0.25888	-13.1097	0	59.9935	19	3.87898e-06	68.3299	0.422223	0.256823	0.065958	0.649787
Myalgia	20	0.224367	0.186656	0.267194	-10.502	0	81.4723	19	1.03534e-09	76.6792	1.28801	1.113	1.23878	1.13491
increased AP	20	0.218742	0.165432	0.283398	-7.22486	5.01599e-13	107.949	19	1.89848e-14	82.3991	5.63508	3.87977	15.0526	2.37383
Constipation	20	0.216734	0.180243	0.258286	-10.953	0	69.6873	19	1.0367e-07	72.7353	0.998538	0.832867	0.693668	0.999269
Leucopenia	20	0.202206	0.155693	0.258363	-8.45783	0	177.417	19	0	89.2908	5.8413	4.36843	19.0832	2.41688
Nail disorder	20	0.19756	0.1573	0.245129	-9.92284	0	111.931	19	3.55271e-15	83.0253	2.8341	2.63257	6.93043	1.68348
Hyperglycaemia	20	0.183724	0.139255	0.23846	-8.85264	0	89.0044	19	4.97695e-11	78.6527	3.14118	2.19363	4.81203	1.77234
Arthralgia	20	0.183551	0.150317	0.222211	-12.2064	0	84.238	19	3.42178e-10	77.4449	1.26088	0.916341	0.839681	1.12289
Cough	20	0.166623	0.133823	0.205553	-12.2378	0	59.4438	19	4.7373e-06	68.037	1.04391	0.952066	0.906429	1.02172
Mucosal inflammation	20	0.166105	0.13296	0.205554	-12.0909	0	76.5797	19	7.1732e-09	75.1893	1.3795	1.12605	1.26799	1.17452
Decreased appetite	20	0.163631	0.131999	0.201087	-12.6917	0	60.6114	19	3.09601e-06	68.6528	0.93389	0.794868	0.631816	0.96638
Insomnia	20	0.162097	0.129378	0.201178	-12.2067	0	60.9271	19	2.75839e-06	68.8152	1.21119	1.17175	1.373	1.10054
Stomatitis	20	0.145899	0.11493	0.183483	-12.6309	0	57.3888	19	9.94185e-06	66.8925	1.25352	1.18563	1.40571	1.11961
Pruritus	20	0.145692	0.116834	0.180222	-13.6512	0	55.7496	19	1.78326e-05	65.919	0.747601	0.490459	0.24055	0.864639
Dysgeusia	20	0.144174	0.112734	0.182576	-12.376	0	70.7459	19	6.91056e-08	73.1433	1.48553	1.2252	1.50112	1.21882
Pyrexia	20	0.143831	0.112406	0.182236	-12.3733	0	53.5582	19	3.85423e-05	64.5246	1.09051	0.855188	0.731346	1.04428
hyperthyroidism	20	0.139223	0.109307	0.175711	-12.9331	0	55.7791	19	1.76469e-05	65.9371	0.916024	0.63249	0.400044	0.957091
hypothyroidism	20	0.127434	0.0998705	0.161242	-13.7202	0	58.3744	19	6.97561e-06	67.4515	0.855596	0.486556	0.236737	0.924984
Peripheral neuropathy	20	0.127353	0.0959818	0.167081	-11.8575	0	59.5414	19	4.57224e-06	68.0894	2.50071	1.88928	3.56939	1.58136
Epistaxis	20	0.123705	0.096215	0.15768	-13.5971	0	48.6442	19	0.00020691	60.9409	0.885195	0.816121	0.666054	0.940848
Hot flflushes	20	0.115694	0.0826021	0.159734	-10.6685	0	63.6341	19	1.01608e-06	70.1418	2.91695	2.07218	4.29393	1.70791
Taste and smell disorders	20	0.115337	0.0825742	0.158849	-10.7768	0	63.0716	19	1.25194e-06	69.8755	2.76377	1.96021	3.84243	1.66246
Oedema peripheral	20	0.111602	0.0857099	0.144083	-13.8912	0	44.5183	19	0.000800186	57.321	0.820021	0.770912	0.594306	0.90555
vertigo	20	0.110224	0.0783253	0.152957	-10.8614	0	61.0263	19	2.65991e-06	68.8659	2.75684	1.96738	3.8706	1.66037
Overall	3220	0.108597	0.105731	0.11153	-137.77	0	11909.3	3219	0	72.9707	2.03452	0.156437	0.0244724	1.42637
Neutrophil count decreased	20	0.105803	0.0787058	0.140804	-12.8431	0	47.9698	19	0.000259116	60.3917	1.4997	1.1862	1.40707	1.22462
Dry skin	20	0.0922353	0.0700615	0.120517	-14.9839	0	36.4291	19	0.00934501	47.8439	0.505386	0.433079	0.187557	0.710905
Febrile neutropenia	20	0.0875677	0.0646043	0.117667	-13.9628	0	39.7782	19	0.00349883	52.2351	0.82469	0.759254	0.576467	0.908124
anorexia	20	0.0812305	0.0541961	0.120039	-10.9628	0	53.7302	19	3.62961e-05	64.6381	1.92711	1.17676	1.38476	1.3882
Pyrosis	20	0.0788146	0.0541446	0.113378	-11.9907	0	44.9142	19	0.000704609	57.6971	1.75308	1.33054	1.77034	1.32404
fever	20	0.078655	0.0554087	0.110513	-12.8527	0	38.9783	19	0.00444571	51.255	0.984621	0.779512	0.607639	0.992281
Hot flush	20	0.0773668	0.0553184	0.107206	-13.5297	0	37.2316	19	0.00742215	48.968	1.17217	1.01148	1.02309	1.08267
Nail discolouration	20	0.0773668	0.0553184	0.107206	-13.5297	0	37.2316	19	0.00742215	48.968	1.17217	1.01148	1.02309	1.08267
Lacrimation increased	20	0.0752836	0.0552917	0.101726	-14.8957	0	28.8959	19	0.0676403	34.2467	0.399373	0.470097	0.220992	0.631959
Infusion-related reaction	20	0.0750952	0.0543716	0.102858	-14.2617	0	32.8578	19	0.024964	42.175	0.588619	0.565652	0.319962	0.767215
Bone pain	20	0.0738685	0.0504054	0.107022	-12.1713	0	42.1487	19	0.00169229	54.9215	1.57693	1.2242	1.49867	1.25576
Dyspnoea	20	0.0737428	0.0533081	0.101174	-14.3217	0	30.2051	19	0.0492461	37.0966	0.496503	0.503531	0.253544	0.70463
Pain	20	0.0716381	0.0524618	0.0971054	-15.1242	0	28.0976	19	0.0815683	32.3786	0.347435	0.392723	0.154231	0.589436
Fever without neutropenia	20	0.069022	0.0467629	0.100756	-12.3485	0	39.3613	19	0.00396543	51.7293	1.39773	1.11849	1.25102	1.18226
Elevated serum amylase	20	0.0663513	0.0444014	0.0980388	-12.1959	0	52.0145	19	6.58327e-05	63.4717	1.78359	1.12864	1.27383	1.33551
Elevated lipase	20	0.0637389	0.0411813	0.0973975	-11.4338	0	51.524	19	7.7932e-05	63.124	2.01195	1.21699	1.48106	1.41843
Hypertension	20	0.0628023	0.0437236	0.0894273	-13.8588	0	34.959	19	0.0141266	45.6505	0.824783	0.719204	0.517254	0.908176
Increased creatinine	20	0.0621785	0.0427387	0.0896327	-13.4501	0	28.4831	19	0.0745622	33.2938	0.462027	0.486049	0.236244	0.679726
Upper respiratory tract infection	20	0.0606254	0.042263	0.0862474	-14.129	0	27.51	19	0.0933239	30.9341	0.511292	0.599562	0.359475	0.715047
Pain in extremity	20	0.0599382	0.0416372	0.0855649	-14.0642	0	28.1431	19	0.0807134	32.4879	0.60465	0.683406	0.467044	0.777593
Increased alkaline phosphatase	20	0.058183	0.0386911	0.0866099	-12.736	0	29.1737	19	0.0633013	34.8729	0.528262	0.507871	0.257933	0.726817
Back pain	20	0.0558381	0.039989	0.0774619	-15.8131	0	16.7838	19	0.604512	0	0	0.247435	0.061224	0
Hypocalcemia	20	0.0557149	0.0344825	0.0888185	-11.0492	0	49.5895	19	0.000150582	61.6854	2.25383	1.37715	1.89655	1.50128
hypomagnesemia	20	0.0554972	0.035621	0.0854812	-11.9666	0	35.0326	19	0.013841	45.7648	1.00117	0.774251	0.599464	1.00059
Hyponatremia	20	0.0521608	0.0335507	0.0802366	-12.3365	0	31.395	19	0.0365186	39.4809	0.750874	0.647931	0.419815	0.86653
Abdominal pain	20	0.0521593	0.0366151	0.073797	-15.3567	0	18.6079	19	0.482235	0	0	0.301789	0.0910765	0
Muscle weakness	20	0.0520979	0.030877	0.0866001	-10.4284	0	59.4387	19	4.74599e-06	68.0343	3.49691	1.91122	3.65278	1.87
Dyspepsia	20	0.0507986	0.0346873	0.0738208	-14.406	0	22.2473	19	0.27212	14.5966	0.211082	0.481168	0.231522	0.459436
Xerostomia	20	0.0480441	0.0329327	0.0695903	-14.8786	0	18.5228	19	0.487806	0	0	0.28739	0.082593	0
Oropharyngeal pain	20	0.0470276	0.0317343	0.0691647	-14.4095	0	20.7637	19	0.350002	8.49423	0.120486	0.46415	0.215435	0.34711
Paronychia	20	0.0470276	0.0317343	0.0691647	-14.4095	0	20.7637	19	0.350002	8.49423	0.120486	0.46415	0.215435	0.34711
Hand–foot-syndrome	20	0.0465536	0.0302011	0.0711109	-13.1592	0	25.1991	19	0.154093	24.6004	0.44874	0.625182	0.390853	0.66988
Hyperkalemia/Hypokalemia	20	0.0464641	0.0275462	0.077341	-10.9169	0	48.4846	19	0.000218255	60.8123	2.53382	1.51958	2.30913	1.5918
Lymphopenia	20	0.0452951	0.0275027	0.0737255	-11.5473	0	37.6414	19	0.00659005	49.5236	1.43147	1.00778	1.01562	1.19644
Mucositis oral	20	0.0444714	0.0277685	0.0704927	-12.3129	0	27.2099	19	0.0998576	30.1725	0.565508	0.630161	0.397103	0.752002
Malaise	20	0.0439726	0.0294255	0.0652282	-14.4795	0	18.9273	19	0.461508	0	0	0.425413	0.180976	0
Hypophosphatemia	20	0.042069	0.0260828	0.0671773	-12.3858	0	25.835	19	0.134851	26.4565	0.473583	0.5917	0.350109	0.688174
confusion	20	0.0420046	0.0247875	0.0703183	-11.2405	0	41.8403	19	0.00186247	54.5893	1.9751	1.2869	1.65611	1.40538
pneumonitis	20	0.039023	0.025306	0.0597195	-14.0389	0	20.2539	19	0.379447	6.19099	0.0707536	0.371137	0.137742	0.265995
Colitis	20	0.0372272	0.0226181	0.0606865	-12.4191	0	27.1831	19	0.100459	30.1037	0.611237	0.674074	0.454376	0.781816
Cognitive disturbance	20	0.0369623	0.0216436	0.0624311	-11.5975	0	34.697	19	0.0151872	45.2402	1.37512	1.04553	1.09313	1.17266
Seizure	20	0.0369623	0.0216436	0.0624311	-11.5975	0	34.697	19	0.0151872	45.2402	1.37512	1.04553	1.09313	1.17266
increased GGT	20	0.0365959	0.02083	0.0635206	-11.0563	0	48.1526	19	0.000243822	60.5421	2.73951	1.54012	2.37196	1.65515
Platelet count increased	20	0.0359785	0.0219761	0.0583704	-12.7018	0	22.1207	19	0.278291	14.1076	0.22691	0.524392	0.274987	0.47635
Hypoalbuminemia	20	0.0354044	0.0212396	0.0584516	-12.3251	0	24.3106	19	0.184508	21.8446	0.419249	0.631947	0.399357	0.647495
Hyperkalemia	20	0.035147	0.0211153	0.0579511	-12.3903	0	23.1261	19	0.231832	17.8419	0.326768	0.600654	0.360785	0.571636
INR increased	20	0.035147	0.0211153	0.0579511	-12.3903	0	23.1261	19	0.231832	17.8419	0.326768	0.600654	0.360785	0.571636
Sinus tachycardia	20	0.0348301	0.0210968	0.0569829	-12.63	0	22.1792	19	0.275431	14.334	0.239098	0.544068	0.29601	0.488976
Weight loss	20	0.0346972	0.0208252	0.057269	-12.4217	0	23.1977	19	0.228744	18.0955	0.323498	0.583324	0.340266	0.568769
increased bilirubin	20	0.0343815	0.0216927	0.054082	-13.8028	0	15.2147	19	0.708857	0	0	0.408908	0.167206	0
hypopigmentation	20	0.0338186	0.0201	0.0563619	-12.2952	0	24.1436	19	0.190702	21.3042	0.434448	0.673812	0.454022	0.659127
CNS localized edema	20	0.0316697	0.018341	0.05415	-11.9729	0	27.2489	19	0.0989887	30.2723	0.737884	0.808647	0.653909	0.859002
Memory impairment	20	0.0316697	0.018341	0.05415	-11.9729	0	27.2489	19	0.0989887	30.2723	0.737884	0.808647	0.653909	0.859002
Optic nerve disorder	20	0.0316697	0.018341	0.05415	-11.9729	0	27.2489	19	0.0989887	30.2723	0.737884	0.808647	0.653909	0.859002
depression	20	0.031275	0.0193291	0.0502257	-13.636	0	14.1327	19	0.775903	0	0	0.480279	0.230668	0
Injury, poisoning and procedure	20	0.031275	0.0193291	0.0502257	-13.636	0	14.1327	19	0.775903	0	0	0.480279	0.230668	0
adrenal insufficiency	20	0.0301581	0.0176802	0.0509852	-12.4406	0	23.4788	19	0.216908	19.0761	0.373616	0.638613	0.407827	0.611242
face edema	20	0.0299905	0.0179117	0.0498017	-12.9095	0	16.5029	19	0.623502	0	0	0.482592	0.232895	0
arthritis	20	0.029683	0.0177185	0.0493209	-12.9387	0	16.6087	19	0.616358	0	0	0.483297	0.233576	0
γ-glutamyltransferase increased	20	0.028747	0.0168122	0.0487341	-12.5751	0	18.5835	19	0.483834	0	0	0.537318	0.288711	0
Dysuria	20	0.0278013	0.0160491	0.0477416	-12.4084	0	20.0018	19	0.394473	5.00833	0.088781	0.575383	0.331065	0.297961
paresthesia	20	0.0268183	0.0157253	0.0453756	-12.9125	0	14.2794	19	0.767169	0	0	0.517553	0.267861	0
Thyroid dysfunction	20	0.0266005	0.0151667	0.0462493	-12.3025	0	20.4564	19	0.367597	7.11963	0.134706	0.614388	0.377472	0.367023
Gait disturbance	20	0.0264284	0.0150826	0.0459112	-12.3474	0	19.7529	19	0.409585	3.81143	0.069456	0.591386	0.349737	0.263545
Sinus bradycardia	20	0.0264284	0.0150826	0.0459112	-12.3474	0	19.7529	19	0.409585	3.81143	0.069456	0.591386	0.349737	0.263545
Paraesthesia	20	0.025129	0.0155481	0.0403717	-14.6369	0	7.15389	19	0.993347	0	0	0.477189	0.22771	0
Neuropathy	20	0.0248348	0.0148689	0.041201	-13.7511	0	9.24428	19	0.969198	0	0	0.508667	0.258743	0
hypotension	20	0.0247778	0.0146731	0.0415478	-13.4741	0	11.9201	19	0.88901	0	0	0.501626	0.251629	0
Autoimmune disorders	20	0.0242078	0.0140631	0.0413636	-13.0906	0	11.433	19	0.908412	0	0	0.529394	0.280258	0
Excoriation	20	0.0242078	0.0140631	0.0413636	-13.0906	0	11.433	19	0.908412	0	0	0.529394	0.280258	0
hemoptysis	20	0.0242078	0.0140631	0.0413636	-13.0906	0	11.433	19	0.908412	0	0	0.529394	0.280258	0
dizziness	20	0.0239924	0.0139409	0.0409897	-13.1304	0	10.8853	19	0.927635	0	0	0.524528	0.27513	0
liver function tests	20	0.0239924	0.0137726	0.0414768	-12.8443	0	13.0558	19	0.8357	0	0	0.559047	0.312534	0
hypokalemia	20	0.0233173	0.013185	0.0409133	-12.6118	0	15.4485	19	0.693699	0	0	0.575293	0.330962	0
dry eye	20	0.0229422	0.0136149	0.0384105	-13.8392	0	7.33542	19	0.992199	0	0	0.507507	0.257564	0
edema, limb	20	0.0226461	0.0128419	0.0396347	-12.783	0	12.8129	19	0.848012	0	0	0.570195	0.325123	0
hypophysitis	20	0.0221837	0.0123844	0.0394272	-12.5156	0	15.3211	19	0.70198	0	0	0.599954	0.359944	0
Thromboembolic event	20	0.0215504	0.0122201	0.0377325	-12.9652	0	12.1474	19	0.879227	0	0	0.569375	0.324188	0
Anxiety	20	0.0215297	0.0120561	0.0381599	-12.6894	0	12.6507	19	0.855965	0	0	0.594509	0.35344	0
Hypernatremia	20	0.0215297	0.0120561	0.0381599	-12.6894	0	12.6507	19	0.855965	0	0	0.594509	0.35344	0
Localized edema	20	0.0215297	0.0120561	0.0381599	-12.6894	0	12.6507	19	0.855965	0	0	0.594509	0.35344	0
Respiratory, thoracic and mediastinal disorders	20	0.0215297	0.0120561	0.0381599	-12.6894	0	12.6507	19	0.855965	0	0	0.594509	0.35344	0
infusion reaction	20	0.020884	0.0121476	0.0356764	-13.6933	0	6.69425	19	0.995674	0	0	0.531919	0.282938	0
allegic rhinitis	20	0.0200776	0.0112714	0.0355168	-12.9973	0	8.81934	19	0.976361	0	0	0.589499	0.347509	0
chest wall pain	20	0.0200776	0.0112714	0.0355168	-12.9973	0	8.81934	19	0.976361	0	0	0.589499	0.347509	0
Tumor bleeding	20	0.0199976	0.0112273	0.0353737	-13.0134	0	8.64795	19	0.978881	0	0	0.589325	0.347303	0
Dysphonia	20	0.0187029	0.0103658	0.0335182	-12.9662	0	7.73685	19	0.989128	0	0	0.607375	0.368904	0
flu-like symptoms	20	0.0186389	0.0103287	0.0334095	-12.9748	0	7.80016	19	0.988571	0	0	0.607618	0.369199	0
allergic reaction	20	0.0184734	0.01024	0.0331056	-13.0124	0	7.32034	19	0.9923	0	0	0.606947	0.368385	0
Sarcoid-like reaction	20	0.0182259	0.0101035	0.0326625	-13.0616	0	6.95931	19	0.994427	0	0	0.606606	0.367971	0
CNS (delirium)	20	0.0179099	0.00993156	0.0320898	-13.1303	0	6.21364	19	0.99737	0	0	0.605745	0.366927	0
Joint swelling	20	0.0179099	0.00993156	0.0320898	-13.1303	0	6.21364	19	0.99737	0	0	0.605745	0.366927	0
LFT abnormality	20	0.0179099	0.00993156	0.0320898	-13.1303	0	6.21364	19	0.99737	0	0	0.605745	0.366927	0
blurred vision	20	0.0177118	0.00982295	0.0317331	-13.1723	0	5.81273	19	0.998336	0	0	0.605343	0.366441	0
Glucose intolerance	20	0.0176096	0.00961862	0.0320245	-12.8615	0	7.8117	19	0.988467	0	0	0.635428	0.403769	0
Diabetic ketoacidosis	20	0.0176096	0.00961862	0.0320245	-12.8615	0	7.8117	19	0.988467	0	0	0.635428	0.403769	0
Nasal congestion	20	0.0174864	0.00955456	0.0317917	-12.8927	0	7.37824	19	0.991908	0	0	0.634694	0.402837	0
New skin lesions	20	0.0174864	0.00955456	0.0317917	-12.8927	0	7.37824	19	0.991908	0	0	0.634694	0.402837	0
Night sweats	20	0.0174864	0.00955456	0.0317917	-12.8927	0	7.37824	19	0.991908	0	0	0.634694	0.402837	0
Bronchitis	20	0.0170328	0.00931285	0.0309522	-12.997	0	6.14876	19	0.997551	0	0	0.633069	0.400777	0
Buccal mucosal roughening	20	0.0170328	0.00931285	0.0309522	-12.997	0	6.14876	19	0.997551	0	0	0.633069	0.400777	0
Conjunctivitis allergic	20	0.0170328	0.00931285	0.0309522	-12.997	0	6.14876	19	0.997551	0	0	0.633069	0.400777	0
Hyperamylasaemia	20	0.0170328	0.00931285	0.0309522	-12.997	0	6.14876	19	0.997551	0	0	0.633069	0.400777	0
Hyperproteinaemia	20	0.0170328	0.00931285	0.0309522	-12.997	0	6.14876	19	0.997551	0	0	0.633069	0.400777	0
Myocarditis	20	0.0170328	0.00931285	0.0309522	-12.997	0	6.14876	19	0.997551	0	0	0.633069	0.400777	0
Parasthesia	20	0.0170328	0.00931285	0.0309522	-12.997	0	6.14876	19	0.997551	0	0	0.633069	0.400777	0
Urinary tract infection	20	0.0170328	0.00931285	0.0309522	-12.997	0	6.14876	19	0.997551	0	0	0.633069	0.400777	0
Wound dehiscence	20	0.0170328	0.00931285	0.0309522	-12.997	0	6.14876	19	0.997551	0	0	0.633069	0.400777	0
edema tongue	20	0.0168157	0.00919552	0.0305558	-13.0441	0	5.70657	19	0.998537	0	0	0.63261	0.400196	0
neck pain	20	0.0168157	0.00919552	0.0305558	-13.0441	0	5.70657	19	0.998537	0	0	0.63261	0.400196	0
oral pain	20	0.0168157	0.00919552	0.0305558	-13.0441	0	5.70657	19	0.998537	0	0	0.63261	0.400196	0
upper respiratory infection	20	0.0168157	0.00919552	0.0305558	-13.0441	0	5.70657	19	0.998537	0	0	0.63261	0.400196	0
uveitis	20	0.0168157	0.00919552	0.0305558	-13.0441	0	5.70657	19	0.998537	0	0	0.63261	0.400196	0
Dermatitis	20	0.0165812	0.00906812	0.0301297	-13.0942	0	5.31729	19	0.999112	0	0	0.632244	0.399733	0
Dermatitis acneiform	20	0.0165812	0.00906812	0.0301297	-13.0942	0	5.31729	19	0.999112	0	0	0.632244	0.399733	0
Diplopia	20	0.0165812	0.00906812	0.0301297	-13.0942	0	5.31729	19	0.999112	0	0	0.632244	0.399733	0
Flushing	20	0.0165812	0.00906812	0.0301297	-13.0942	0	5.31729	19	0.999112	0	0	0.632244	0.399733	0
Psoriasis	20	0.0165812	0.00906812	0.0301297	-13.0942	0	5.31729	19	0.999112	0	0	0.632244	0.399733	0
Rash erythematous	20	0.0165812	0.00906812	0.0301297	-13.0942	0	5.31729	19	0.999112	0	0	0.632244	0.399733	0
Tumor pruritis	20	0.0165812	0.00906812	0.0301297	-13.0942	0	5.31729	19	0.999112	0	0	0.632244	0.399733	0
VIth nerve paralysis	20	0.0165812	0.00906812	0.0301297	-13.0942	0	5.31729	19	0.999112	0	0	0.632244	0.399733	0
hepatitis	20	0.0159093	0.00870082	0.0289155	-13.2363	0	4.68425	19	0.999648	0	0	0.631641	0.39897	0
Fixed effect analysis
Total within							6042.95	3059	0
Total between							5866.34	160	0
Fatigue	20	0.271504	0.170974	0.402449	-3.26919	0.00107854
Rash	20	0.179813	0.130583	0.242428	-7.86476	3.77476e-15
Nausea	20	0.156888	0.0865883	0.267546	-4.88662	1.02581e-06
Alanine aminotransferase increased	20	0.143019	0.0843181	0.232222	-5.90144	3.60332e-09
Anemia	20	0.135193	0.0663083	0.256018	-4.60984	4.02975e-06
Diarrhoea	20	0.126628	0.0756253	0.20442	-6.61446	3.72904e-11
Aspartate aminotransferase increased	20	0.102478	0.0555595	0.181407	-6.41351	1.42208e-10
hypothyroidism	20	0.0963767	0.0582379	0.155371	-8.04796	8.88178e-16
Pruritus	20	0.092624	0.0563846	0.14849	-8.35206	0
Vomiting	20	0.0799909	0.0449392	0.13842	-7.79675	6.43929e-15
Asthenia	20	0.0767937	0.0426469	0.134442	-7.80464	5.9952e-15
Headache	20	0.0767812	0.0391737	0.145043	-6.83738	8.0651e-12
Neutropenia	20	0.0724833	0.027566	0.17725	-4.92696	8.35185e-07
hyperthyroidism	20	0.0724802	0.0414275	0.123803	-8.43551	0
Alopecia	20	0.0689229	0.0266304	0.166867	-5.12627	2.95538e-07
Arthralgia	20	0.0660945	0.0353917	0.120116	-7.90093	2.66454e-15
Constipation	20	0.0639568	0.0349616	0.114154	-8.28964	2.22045e-16
Dry skin	20	0.0569313	0.0340198	0.0937754	-10.2099	0
Back pain	20	0.0558381	0.039989	0.0774619	-15.8131	0
Myalgia	20	0.0549535	0.028489	0.103386	-8.14447	4.44089e-16
Abdominal pain	20	0.0521593	0.0366151	0.073797	-15.3567	0
Peripheral sensory neuropathy	20	0.05187	0.0216723	0.119025	-6.29955	2.98515e-10
Pain	20	0.0480671	0.0291849	0.078182	-11.285	0
Xerostomia	20	0.0480441	0.0329327	0.0695903	-14.8786	0
Decreased appetite	20	0.0480291	0.0253253	0.0892235	-8.82175	0
Pyrexia	20	0.0468334	0.0242514	0.088535	-8.66534	0
Cough	20	0.0465494	0.0243002	0.087346	-8.7926	0
Increased alkaline phosphatase	20	0.0452609	0.0261947	0.0771059	-10.5459	0
Malaise	20	0.0439726	0.0294255	0.0652282	-14.4795	0
Thrombocytopenia	20	0.0427183	0.0183436	0.0963044	-7.00116	2.53864e-12
Increased creatinine	20	0.042376	0.0245693	0.0721338	-10.8444	0
Dyspnoea	20	0.0412122	0.0235869	0.0710497	-10.7033	0
Mucosal inflammation	20	0.0411454	0.0200881	0.0824194	-8.35404	0
Epistaxis	20	0.0391762	0.0205702	0.0733512	-9.45324	0
pneumonitis	20	0.0379894	0.0241018	0.059392	-13.4953	0
Oedema peripheral	20	0.0376478	0.0199096	0.07006	-9.6934	0
Dysgeusia	20	0.0375995	0.0180013	0.0768643	-8.39833	0
Infusion-related reaction	20	0.0375112	0.0208106	0.0667012	-10.4882	0
Lacrimation increased	20	0.0367525	0.0209855	0.0635961	-11.1019	0
Hyponatremia	20	0.0356422	0.0191691	0.0653286	-10.1446	0
Insomnia	20	0.0346915	0.0170654	0.0692404	-8.96002	0
increased bilirubin	20	0.0343815	0.0216927	0.054082	-13.8028	0
Leucopenia	20	0.0340608	0.0104769	0.105094	-5.44927	5.05767e-08
fever	20	0.0338497	0.0175171	0.0644122	-9.72381	0
Hyperglycaemia	20	0.0332946	0.0131535	0.0817224	-6.95454	3.53717e-12
Febrile neutropenia	20	0.033078	0.0172816	0.0623965	-9.94149	0
Hypophosphatemia	20	0.033042	0.0182688	0.0590431	-10.8887	0
Hypertension	20	0.0329623	0.0172089	0.0622237	-9.94219	0
anorexia	20	0.0322308	0.0145314	0.0699582	-8.18414	2.22045e-16
Oropharyngeal pain	20	0.0322092	0.0193108	0.053255	-12.7076	0
Paronychia	20	0.0322092	0.0193108	0.053255	-12.7076	0
hypomagnesemia	20	0.0320388	0.016278	0.0620965	-9.63532	0
Stomatitis	20	0.0317108	0.0153621	0.0643216	-9.03696	0
Platelet count increased	20	0.0315356	0.0181634	0.054209	-11.871	0
depression	20	0.031275	0.0193291	0.0502257	-13.636	0
Injury, poisoning and procedure	20	0.031275	0.0193291	0.0502257	-13.636	0
Elevated serum amylase	20	0.031097	0.0142965	0.0663123	-8.48612	0
Mucositis oral	20	0.0308777	0.0166567	0.056542	-10.6915	0
Dyspepsia	20	0.0302233	0.0175309	0.0516221	-12.1905	0
Elevated lipase	20	0.0301832	0.0133693	0.0667134	-8.17872	2.22045e-16
Sinus tachycardia	20	0.0301732	0.0171816	0.0524638	-11.7993	0
Weight loss	20	0.0301129	0.0168205	0.0533398	-11.4191	0
face edema	20	0.0299905	0.0179117	0.0498017	-12.9095	0
arthritis	20	0.029683	0.0177185	0.0493209	-12.9387	0
Nail disorder	20	0.0291826	0.0116511	0.0711933	-7.33798	2.16938e-13
Upper respiratory tract infection	20	0.0287847	0.0155584	0.0526535	-10.9683	0
γ-glutamyltransferase increased	20	0.028747	0.0168122	0.0487341	-12.5751	0
Colitis	20	0.0279139	0.0148226	0.0519576	-10.7659	0
Neutrophil count decreased	20	0.0278469	0.0130024	0.0586322	-8.96479	0
Hyperkalemia	20	0.0275859	0.0151843	0.0496062	-11.4518	0
INR increased	20	0.0275859	0.0151843	0.0496062	-11.4518	0
Hypoalbuminemia	20	0.0272289	0.0147369	0.049775	-11.1836	0
paresthesia	20	0.0268183	0.0157253	0.0453756	-12.9125	0
Dysuria	20	0.026152	0.0147765	0.0458767	-12.1715	0
adrenal insufficiency	20	0.0257958	0.0140215	0.0469862	-11.4496	0
Lymphopenia	20	0.0251937	0.0117552	0.0531687	-9.23325	0
Paraesthesia	20	0.025129	0.0155481	0.0403717	-14.6369	0
Gait disturbance	20	0.0251058	0.0140875	0.0443543	-12.1754	0
Sinus bradycardia	20	0.0251058	0.0140875	0.0443543	-12.1754	0
Neuropathy	20	0.0248348	0.0148689	0.041201	-13.7511	0
hypotension	20	0.0247778	0.0146731	0.0415478	-13.4741	0
Hand–foot-syndrome	20	0.0245487	0.0131242	0.0454598	-11.3148	0
Thyroid dysfunction	20	0.0243251	0.0134461	0.0436167	-11.9811	0
Autoimmune disorders	20	0.0242078	0.0140631	0.0413636	-13.0906	0
Excoriation	20	0.0242078	0.0140631	0.0413636	-13.0906	0
hemoptysis	20	0.0242078	0.0140631	0.0413636	-13.0906	0
Hypocalcemia	20	0.024113	0.0101536	0.0561745	-8.25034	2.22045e-16
Pain in extremity	20	0.0240965	0.0125385	0.0458142	-10.9083	0
dizziness	20	0.0239924	0.0139409	0.0409897	-13.1304	0
liver function tests	20	0.0239924	0.0137726	0.0414768	-12.8443	0
hypopigmentation	20	0.0234879	0.0124294	0.0439474	-11.2799	0
hypokalemia	20	0.0233173	0.013185	0.0409133	-12.6118	0
dry eye	20	0.0229422	0.0136149	0.0384105	-13.8392	0
edema, limb	20	0.0226461	0.0128419	0.0396347	-12.783	0
Hot flush	20	0.0224862	0.0106915	0.0466787	-9.78652	0
Nail discolouration	20	0.0224862	0.0106915	0.0466787	-9.78652	0
Taste and smell disorders	20	0.0223409	0.00886235	0.0551776	-7.89319	2.88658e-15
hypophysitis	20	0.0221837	0.0123844	0.0394272	-12.5156	0
CNS localized edema	20	0.0219108	0.0109681	0.0432928	-10.5889	0
Memory impairment	20	0.0219108	0.0109681	0.0432928	-10.5889	0
Optic nerve disorder	20	0.0219108	0.0109681	0.0432928	-10.5889	0
Fever without neutropenia	20	0.0217792	0.0100339	0.0466256	-9.47648	0
Infection	20	0.0217458	0.00611328	0.0743622	-5.80653	6.37802e-09
Peripheral neuropathy	20	0.0217429	0.00881375	0.0526313	-8.14378	4.44089e-16
Bone pain	20	0.0216306	0.0097412	0.0473378	-9.22538	0
Skin reactions	20	0.0215943	0.00642708	0.0700318	-6.09008	1.12854e-09
Thromboembolic event	20	0.0215504	0.0122201	0.0377325	-12.9652	0
increased AP	20	0.0215389	0.00656217	0.068345	-6.21358	5.17908e-10
Anxiety	20	0.0215297	0.0120561	0.0381599	-12.6894	0
Hypernatremia	20	0.0215297	0.0120561	0.0381599	-12.6894	0
Localized edema	20	0.0215297	0.0120561	0.0381599	-12.6894	0
Respiratory, thoracic and mediastinal disorders	20	0.0215297	0.0120561	0.0381599	-12.6894	0
Pyrosis	20	0.0215212	0.00948549	0.0480869	-8.99715	0
increased GGT	20	0.0212856	0.00837063	0.0530607	-7.92801	2.22045e-15
vertigo	20	0.0212636	0.008386	0.052862	-7.95462	1.77636e-15
Hot flflushes	20	0.0212547	0.00824658	0.0536711	-7.81898	5.32907e-15
Cognitive disturbance	20	0.0210871	0.00968653	0.0452921	-9.52737	0
Seizure	20	0.0210871	0.00968653	0.0452921	-9.52737	0
Muscle weakness	20	0.0209348	0.00765668	0.0559415	-7.3937	1.42775e-13
infusion reaction	20	0.020884	0.0121476	0.0356764	-13.6933	0
confusion	20	0.0208107	0.00890141	0.0478837	-8.76341	0
Hyperkalemia/Hypokalemia	20	0.0207493	0.00835133	0.0506132	-8.18735	2.22045e-16
allegic rhinitis	20	0.0200776	0.0112714	0.0355168	-12.9973	0
chest wall pain	20	0.0200776	0.0112714	0.0355168	-12.9973	0
Tumor bleeding	20	0.0199976	0.0112273	0.0353737	-13.0134	0
Dysphonia	20	0.0187029	0.0103658	0.0335182	-12.9662	0
flu-like symptoms	20	0.0186389	0.0103287	0.0334095	-12.9748	0
allergic reaction	20	0.0184734	0.01024	0.0331056	-13.0124	0
Sarcoid-like reaction	20	0.0182259	0.0101035	0.0326625	-13.0616	0
CNS (delirium)	20	0.0179099	0.00993156	0.0320898	-13.1303	0
Joint swelling	20	0.0179099	0.00993156	0.0320898	-13.1303	0
LFT abnormality	20	0.0179099	0.00993156	0.0320898	-13.1303	0
blurred vision	20	0.0177118	0.00982295	0.0317331	-13.1723	0
Glucose intolerance	20	0.0176096	0.00961862	0.0320245	-12.8615	0
Diabetic ketoacidosis	20	0.0176096	0.00961862	0.0320245	-12.8615	0
Nasal congestion	20	0.0174864	0.00955456	0.0317917	-12.8927	0
New skin lesions	20	0.0174864	0.00955456	0.0317917	-12.8927	0
Night sweats	20	0.0174864	0.00955456	0.0317917	-12.8927	0
Bronchitis	20	0.0170328	0.00931285	0.0309522	-12.997	0
Buccal mucosal roughening	20	0.0170328	0.00931285	0.0309522	-12.997	0
Conjunctivitis allergic	20	0.0170328	0.00931285	0.0309522	-12.997	0
Hyperamylasaemia	20	0.0170328	0.00931285	0.0309522	-12.997	0
Hyperproteinaemia	20	0.0170328	0.00931285	0.0309522	-12.997	0
Myocarditis	20	0.0170328	0.00931285	0.0309522	-12.997	0
Parasthesia	20	0.0170328	0.00931285	0.0309522	-12.997	0
Urinary tract infection	20	0.0170328	0.00931285	0.0309522	-12.997	0
Wound dehiscence	20	0.0170328	0.00931285	0.0309522	-12.997	0
edema tongue	20	0.0168157	0.00919552	0.0305558	-13.0441	0
neck pain	20	0.0168157	0.00919552	0.0305558	-13.0441	0
oral pain	20	0.0168157	0.00919552	0.0305558	-13.0441	0
upper respiratory infection	20	0.0168157	0.00919552	0.0305558	-13.0441	0
uveitis	20	0.0168157	0.00919552	0.0305558	-13.0441	0
Dermatitis	20	0.0165812	0.00906812	0.0301297	-13.0942	0
Dermatitis acneiform	20	0.0165812	0.00906812	0.0301297	-13.0942	0
Diplopia	20	0.0165812	0.00906812	0.0301297	-13.0942	0
Flushing	20	0.0165812	0.00906812	0.0301297	-13.0942	0
Psoriasis	20	0.0165812	0.00906812	0.0301297	-13.0942	0
Rash erythematous	20	0.0165812	0.00906812	0.0301297	-13.0942	0
Tumor pruritis	20	0.0165812	0.00906812	0.0301297	-13.0942	0
VIth nerve paralysis	20	0.0165812	0.00906812	0.0301297	-13.0942	0
hepatitis	20	0.0159093	0.00870082	0.0289155	-13.2363	0
Random effects analysis
